# Supplementary material for: Ultrafast DNA Amplification Using Microchannel Flow-Through PCR Device
Source: Biosensors (Basel). 2022 May 6;12(5):303. doi: 10.3390/bios12050303 (PMC9138433; doi:10.3390/bios12050303)
Supplement: Supplementary file 1 [file biosensors-12-00303-s001.zip]

Archive with 1 entries (1 files):
- biosensors-1686463-supplementary.pdf
